# Supplementary material for: Cardio-Protective Properties and Health Benefits of Fish Lipid Bioactives; The Effects of Thermal Processing
Source: Mar Drugs. 2022 Mar 2;20(3):187. doi: 10.3390/md20030187 (PMC8955125; doi:10.3390/md20030187)
Supplement: Supplementary file 1 [file marinedrugs-20-00187-s001.zip]

Archive with 1 entries (1 files):
- marinedrugs-1580627 supplementary.pdf
